# Supplementary material for: Bis[4-chloro-2-(iminomethyl)phenolato]nickel(II)
Source: Acta Crystallogr Sect E Struct Rep Online. 2009 Feb 13;65(Pt 3):m273. doi: 10.1107/S1600536809004279 (PMC2968681; doi:10.1107/S1600536809004279)
Supplement: Supplementary file 2 [file e-65-0m273-Isup2.hkl]

# 
# h,k,l, Fc-squared, Fo-squared, sigma(Fo-squared) and status flag 
# 
data_I
_shelx_title ' P21c in P2(1)/c' 
_shelx_refln_list_code          4 
_shelx_F_calc_maximum      187.34 
_exptl_crystal_F_000       372.00 
_reflns_d_resolution_high  0.7831 
 
loop_ 
 _symmetry_equiv_pos_as_xyz 
 'x, y, z' 
 '-x, y+1/2, -z+1/2' 
 '-x, -y, -z' 
 'x, -y-1/2, z-1/2' 
 
_cell_length_a    15.7751 
_cell_length_b     5.6846 
_cell_length_c     7.8944 
_cell_angle_alpha  90.000 
_cell_angle_beta   93.864 
_cell_angle_gamma  90.000 
 
_shelx_F_squared_multiplier     1.000 
 
loop_ 
 _refln_index_h 
 _refln_index_k 
 _refln_index_l 
 _refln_F_squared_calc 
 _refln_F_squared_meas 
 _refln_F_squared_sigma 
 _refln_observed_status 
   2   0   0     1068.64     1092.43     25.43 o 
   3   0   0     1428.79     1449.57     23.03 o 
   4   0   0      924.28      878.49     14.48 o 
   5   0   0     1403.83     1470.09     23.79 o 
   6   0   0      145.60      141.64      8.84 o 
   7   0   0     4677.03     4731.15     74.06 o 
   8   0   0        7.65        7.19      1.50 o 
   9   0   0     4352.85     4279.06     91.28 o 
  10   0   0       60.30       64.37      3.60 o 
  11   0   0     1328.15     1357.74     23.77 o 
  12   0   0     1019.24     1017.50     27.04 o 
  13   0   0      239.38      239.61     10.38 o 
  14   0   0       15.33       20.19      3.88 o 
  15   0   0        2.07       -1.40      2.65 o 
  17   0   0        5.03        7.06      3.53 o 
  18   0   0      277.94      298.99     13.90 o 
  19   0   0       34.13       38.11      5.97 o 
  20   0   0       10.80        5.94      4.33 o 
   1   1   0      474.59      523.40     12.22 o 
   2   1   0      287.34      343.83      8.05 o 
   3   1   0     2245.69     2281.01     24.74 o 
   4   1   0     1106.63     1140.75     18.10 o 
   5   1   0     2036.79     2060.85     23.99 o 
   6   1   0       83.16       72.14      1.59 o 
   7   1   0      800.18      874.88     10.27 o 
   8   1   0      725.06      819.78     13.53 o 
   9   1   0        7.10        7.29      0.85 o 
  10   1   0      205.03      207.67      4.47 o 
  11   1   0       75.26       77.84      2.13 o 
  12   1   0      397.02      384.73      9.19 o 
  13   1   0      515.04      497.80     11.55 o 
  14   1   0       28.71       27.84      2.96 o 
  15   1   0        3.12        7.41      2.42 o 
  16   1   0        1.24        4.50      2.43 o 
  17   1   0        9.76        8.29      2.76 o 
  18   1   0       20.25       30.10      3.84 o 
  19   1   0       29.38       26.90      3.96 o 
   0   2   0      555.53      677.22     11.91 o 
   1   2   0      720.30      749.69     10.47 o 
   2   2   0     1241.92     1371.73     37.24 o 
   3   2   0     1302.04     1311.82     15.75 o 
   4   2   0      452.68      445.90      7.49 o 
   5   2   0     2059.63     2138.96     52.16 o 
   6   2   0     4795.30     5081.29     78.84 o 
   7   2   0      315.94      299.59      5.63 o 
   8   2   0      447.55      385.00      8.40 o 
   9   2   0      499.24      483.06      6.78 o 
  10   2   0      935.43      854.80     26.52 o 
  11   2   0      462.24      434.09      6.75 o 
  12   2   0      530.54      517.83      7.83 o 
  13   2   0      672.69      652.05      9.50 o 
  14   2   0      315.33      313.83     11.34 o 
  15   2   0      263.73      255.83      8.26 o 
  16   2   0       26.01       25.18      3.39 o 
  17   2   0      148.48      154.73     11.81 o 
  18   2   0       51.09       61.61      6.06 o 
  19   2   0        7.48        6.49      3.10 o 
   1   3   0       22.56       25.30      1.48 o 
   2   3   0      729.99      841.63     14.62 o 
   3   3   0       51.53       53.99      1.91 o 
   4   3   0      162.45      175.36      3.16 o 
   5   3   0        0.09       -0.33      0.72 o 
   6   3   0        9.26        9.32      1.21 o 
   7   3   0       11.58       11.90      1.11 o 
   8   3   0      121.51      120.59      4.26 o 
   9   3   0        6.41        5.95      1.11 o 
  10   3   0       24.16       22.68      1.70 o 
  11   3   0       84.33       78.90      2.79 o 
  12   3   0        1.95        0.06      1.18 o 
  13   3   0        5.09        3.93      1.48 o 
  14   3   0       10.08        9.30      2.57 o 
  15   3   0        8.97        8.41      2.66 o 
  16   3   0       18.13       19.16      7.62 o 
  17   3   0       21.73       36.07     11.82 o 
  18   3   0        1.47        5.27      2.98 o 
   0   4   0       89.40       83.76      4.08 o 
   1   4   0     1493.39     1605.39     19.58 o 
   2   4   0      595.97      617.65     21.67 o 
   3   4   0     1465.36     1488.88     31.42 o 
   4   4   0     1554.33     1584.43     23.08 o 
   5   4   0      468.70      458.57      8.86 o 
   6   4   0      379.56      388.93     13.92 o 
   7   4   0      222.14      219.25     11.74 o 
   8   4   0     1169.14     1152.29     17.87 o 
   9   4   0        3.69        0.77      3.07 o 
  10   4   0       70.34       68.31      4.10 o 
  11   4   0       31.55       31.09      3.12 o 
  12   4   0       38.49       49.80      3.81 o 
  13   4   0      173.65      162.20     14.50 o 
  14   4   0       59.40       50.06      6.97 o 
   1   5   0        0.00       -2.31      1.54 o 
   2   5   0       15.07       14.94      2.35 o 
   3   5   0       19.49       24.16      2.63 o 
   4   5   0      759.27      807.15     14.19 o 
   5   5   0       21.47       27.77      2.81 o 
   6   5   0        0.34        0.51      2.15 o 
   7   5   0       12.31       17.21      2.56 o 
   8   5   0       31.22       35.31      5.33 o 
   9   5   0       46.30       41.01      3.87 o 
  10   5   0       30.02       30.85      3.68 o 
  11   5   0       28.87       25.69      3.52 o 
  12   5   0       15.23        6.83      2.85 o 
  13   5   0       25.19       21.73      3.98 o 
  14   5   0        9.72       17.92      3.51 o 
   0   6   0      294.13      278.59     13.90 o 
   1   6   0      116.19      119.63     15.39 o 
   2   6   0      226.62      242.09     11.60 o 
   3   6   0       79.44       84.87      4.65 o 
   4   6   0       61.72       62.30      4.06 o 
   5   6   0       59.74       55.85      3.91 o 
   6   6   0       33.81       38.87      6.19 o 
   7   6   0      199.52      200.12     14.32 o 
   8   6   0       96.79      102.78      5.77 o 
   9   6   0      281.40      292.94      9.82 o 
  10   6   0      194.42      196.14     12.28 o 
  11   6   0      111.43      103.21      6.74 o 
   1   7   0        0.65        3.05      3.76 o 
   2   7   0        1.57        4.28      4.33 o 
   3   7   0        0.92        1.60      3.55 o 
   4   7   0        8.86       10.49      3.10 o 
   5   7   0        5.68        5.79      3.17 o 
 -19   1   1        0.72        1.00      2.65 o 
 -18   1   1      194.81      209.93     11.13 o 
 -17   1   1       32.60       32.11      3.86 o 
 -16   1   1      129.36      136.48      6.52 o 
 -15   1   1      137.47      141.89      5.86 o 
 -14   1   1       38.46       37.20      3.32 o 
 -13   1   1      156.49      142.26      5.31 o 
 -12   1   1      288.00      298.24      5.47 o 
 -11   1   1     2318.91     2276.18     23.48 o 
 -10   1   1      275.31      276.30      4.15 o 
  -9   1   1     2377.46     2432.38     24.67 o 
  -8   1   1      245.14      214.61      3.37 o 
  -7   1   1      156.26      124.83      2.58 o 
  -6   1   1     2934.36     3076.34     34.41 o 
  -5   1   1      729.76      766.25      7.45 o 
  -4   1   1     2589.40     2668.24     23.63 o 
  -3   1   1      571.99      600.60      9.51 o 
  -2   1   1     3879.06     4116.81     70.45 o 
  -1   1   1      201.67      241.02     32.05 o 
   0   1   1    15282.59    16391.99    253.38 o 
   1   1   1     5993.16     6300.51     86.25 o 
   2   1   1       81.90       85.30      1.74 o 
   3   1   1     2600.96     2557.70     25.02 o 
   4   1   1        5.21        5.47      0.49 o 
   5   1   1     2516.58     2390.32     44.37 o 
   6   1   1     1909.54     1940.76     28.33 o 
   7   1   1     2547.58     2501.99     27.70 o 
   8   1   1      158.04      112.20      5.07 o 
   9   1   1      757.85      679.17      8.91 o 
  10   1   1     1063.79     1012.06     16.08 o 
  11   1   1      218.45      208.05      4.77 o 
  12   1   1     1645.34     1639.35     22.50 o 
  13   1   1       36.91       37.04      2.40 o 
  14   1   1       66.16       69.56      3.18 o 
  15   1   1       82.98       78.36     11.16 o 
  16   1   1      164.32      174.94     10.11 o 
  17   1   1       93.08      102.47      5.73 o 
  18   1   1       67.07       73.74      6.97 o 
  19   1   1       73.62       82.91      5.64 o 
 -19   2   1        1.52        0.48      2.67 o 
 -18   2   1        8.30       10.11      3.08 o 
 -17   2   1        5.28        6.52      2.75 o 
 -16   2   1      118.08      110.66      5.63 o 
 -15   2   1        7.98       18.19      2.96 o 
 -14   2   1       65.02       72.08      3.47 o 
 -13   2   1      476.76      454.28      8.93 o 
 -12   2   1       47.36       42.48      2.63 o 
 -11   2   1        1.28        0.85      0.95 o 
 -10   2   1      123.68      133.71      2.93 o 
  -9   2   1      174.86      166.59      4.01 o 
  -8   2   1      297.04      310.45      6.38 o 
  -7   2   1      990.92     1002.99     11.22 o 
  -6   2   1       66.92       56.80      2.10 o 
  -5   2   1     1102.17     1140.72     32.32 o 
  -4   2   1      527.65      614.40     15.67 o 
  -3   2   1      435.05      461.45      5.90 o 
  -2   2   1      352.72      412.61      9.17 o 
  -1   2   1     3175.21     3462.63     45.02 o 
   0   2   1     1598.26     1869.52     51.79 o 
   1   2   1      417.15      492.05     18.52 o 
   2   2   1     1766.62     1837.07     20.89 o 
   3   2   1        0.09        0.39      0.51 o 
   4   2   1      711.46      733.05      8.14 o 
   5   2   1        2.00        3.81      0.73 o 
   6   2   1      618.49      642.46      9.60 o 
   7   2   1        8.73        6.19      0.96 o 
   8   2   1     1182.65     1238.36     16.65 o 
   9   2   1      182.20      161.43      3.50 o 
  10   2   1       74.34       65.98      2.35 o 
  11   2   1      216.87      217.89      6.80 o 
  12   2   1        8.15        7.74      1.81 o 
  13   2   1        8.35        9.09      1.77 o 
  14   2   1       64.39       65.99      4.47 o 
  15   2   1      100.92       96.47      6.69 o 
  16   2   1        4.35        5.14      2.58 o 
  17   2   1      101.75      112.66      6.02 o 
  18   2   1        1.30        2.60      2.82 o 
  19   2   1        2.62        1.53      2.90 o 
 -18   3   1        0.91        1.66      2.66 o 
 -17   3   1      251.29      260.99      8.94 o 
 -16   3   1       49.20       52.98      4.21 o 
 -15   3   1      137.44      137.83      6.71 o 
 -14   3   1      360.58      349.65      7.89 o 
 -13   3   1      127.49      114.27      4.22 o 
 -12   3   1      402.90      410.20      6.96 o 
 -11   3   1       10.33        8.08      1.57 o 
 -10   3   1      433.18      421.33      7.44 o 
  -9   3   1        2.25        3.40      0.90 o 
  -8   3   1     1200.19     1217.09     30.75 o 
  -7   3   1     1028.91     1043.98     31.40 o 
  -6   3   1      947.42      988.78     16.12 o 
  -5   3   1     3160.73     3301.95     75.17 o 
  -4   3   1       81.11       68.68      2.09 o 
  -3   3   1     1966.25     2053.76     40.81 o 
  -2   3   1      385.28      479.02      7.26 o 
  -1   3   1     2519.06     2778.91     31.23 o 
   0   3   1        3.30        6.49      0.99 o 
   1   3   1      555.09      581.58     12.01 o 
   2   3   1     3555.40     3792.91     42.20 o 
   3   3   1      838.93      885.42     11.33 o 
   4   3   1     3314.45     3347.12     37.58 o 
   5   3   1      284.15      279.90      5.13 o 
   6   3   1     1939.49     1959.82     23.02 o 
   7   3   1      166.90      158.88      3.11 o 
   8   3   1      521.24      508.68      6.72 o 
   9   3   1      396.57      384.36      6.25 o 
  10   3   1      156.56      154.32      3.92 o 
  11   3   1      469.16      464.71      8.37 o 
  12   3   1        4.31        0.80      1.23 o 
  13   3   1      499.46      530.36      9.79 o 
  14   3   1      154.38      151.96      7.99 o 
  15   3   1      161.77      166.95      7.10 o 
  16   3   1       21.44       24.12      3.38 o 
  17   3   1       51.47       59.73      6.17 o 
  18   3   1       83.60       99.02      6.08 o 
 -15   4   1        3.67        8.77      4.58 o 
 -14   4   1       27.60       28.68      5.24 o 
 -13   4   1       32.26       28.96      3.28 o 
 -12   4   1       20.34       19.30      2.90 o 
 -11   4   1       14.57       19.10      3.63 o 
 -10   4   1      120.78      126.73      9.36 o 
  -9   4   1       71.99       74.57      4.34 o 
  -8   4   1       14.62       14.84      2.24 o 
  -7   4   1      373.75      392.09      8.28 o 
  -6   4   1       13.57       12.73      2.09 o 
  -5   4   1      100.40      103.49      4.90 o 
  -4   4   1      132.49      132.59      4.43 o 
  -3   4   1      141.94      155.01      3.85 o 
  -2   4   1        1.52        0.16      1.17 o 
  -1   4   1      168.98      170.74      4.77 o 
   0   4   1       41.43       45.06      3.06 o 
   1   4   1        6.42       10.43      1.76 o 
   2   4   1        8.87        5.18      1.58 o 
   3   4   1        0.41       -0.22      1.43 o 
   4   4   1      711.58      698.57     13.01 o 
   5   4   1       44.70       45.93      2.81 o 
   6   4   1      146.20      146.06      4.51 o 
   7   4   1        2.99        3.95      2.10 o 
   8   4   1      278.26      289.34     13.03 o 
   9   4   1        5.75        3.74      2.16 o 
  10   4   1       52.99       47.56      6.04 o 
  11   4   1       69.42       68.64      4.37 o 
  12   4   1        0.47        1.36      2.64 o 
  13   4   1        7.09       10.45      3.67 o 
  14   4   1        2.61        4.58      3.28 o 
  15   4   1       12.94       13.17      4.09 o 
 -14   5   1       60.25       62.39      7.51 o 
 -13   5   1      105.86      110.00     10.88 o 
 -12   5   1      115.98      117.05      6.50 o 
 -11   5   1      159.08      153.52      6.58 o 
 -10   5   1      169.60      173.52     10.32 o 
  -9   5   1      134.83      137.65      9.94 o 
  -8   5   1      228.41      233.23      7.31 o 
  -7   5   1      341.35      350.23      8.31 o 
  -6   5   1       55.39       56.35      3.92 o 
  -5   5   1      116.56      117.70      7.19 o 
  -4   5   1      677.14      689.31     12.73 o 
  -3   5   1      729.12      809.87     14.24 o 
  -2   5   1      394.02      389.39     12.96 o 
  -1   5   1      273.43      282.44      7.00 o 
   0   5   1      294.87      295.01      7.16 o 
   1   5   1      179.67      193.43      5.69 o 
   2   5   1      132.37      130.65      4.63 o 
   3   5   1      248.97      249.29      6.49 o 
   4   5   1      671.35      671.69     25.43 o 
   5   5   1      409.38      409.79      8.86 o 
   6   5   1       48.01       53.81      3.42 o 
   7   5   1      222.61      212.81      7.43 o 
   8   5   1      468.29      459.55     11.79 o 
   9   5   1      142.65      152.00      6.40 o 
  10   5   1       32.56       38.35      3.80 o 
  11   5   1       92.14      101.57      5.56 o 
  12   5   1      123.27      119.60      6.04 o 
  13   5   1       93.79       96.47      5.59 o 
  14   5   1       80.58       95.61      7.79 o 
 -11   6   1        0.31       -1.53      2.71 o 
 -10   6   1        0.10       -2.83      2.60 o 
  -9   6   1       12.53       15.43      3.56 o 
  -8   6   1        0.01        2.76      2.55 o 
  -7   6   1        1.45        5.23      2.48 o 
  -6   6   1        4.04        2.75      2.20 o 
  -5   6   1       24.01       30.42      3.36 o 
  -4   6   1       92.14      104.08      6.90 o 
  -3   6   1       57.76       68.42      6.62 o 
  -2   6   1       75.51       89.83      6.29 o 
  -1   6   1       24.29       19.71      2.93 o 
   0   6   1       14.89       21.44      3.52 o 
   1   6   1        0.02        0.39      2.70 o 
   2   6   1        0.02        1.58      2.12 o 
   3   6   1       13.45        9.83      2.46 o 
   4   6   1        4.08        3.13      2.72 o 
   5   6   1        0.59        2.33      3.40 o 
   6   6   1        8.59       11.07      4.47 o 
   7   6   1        1.30        2.54      2.67 o 
   8   6   1       18.51       18.91      7.23 o 
   9   6   1        4.00        4.15      3.00 o 
  10   6   1        9.83       12.13      3.32 o 
  11   6   1        0.07        1.79      2.84 o 
  -5   7   1       29.22       37.66      7.89 o 
  -4   7   1       49.33       63.78      7.41 o 
  -3   7   1       25.32       27.69      4.93 o 
  -2   7   1      145.56      144.29      7.99 o 
  -1   7   1      132.71      143.52      8.05 o 
   0   7   1      131.56      137.23     19.46 o 
   1   7   1      165.14      183.23      6.84 o 
   2   7   1      248.76      273.99      8.29 o 
   3   7   1      148.45      166.61      9.10 o 
   4   7   1        1.25        0.90      3.57 o 
 -19   0   2        0.77        2.41      4.02 o 
 -18   0   2       92.13       90.79      8.03 o 
 -17   0   2      235.85      247.68     12.30 o 
 -16   0   2       15.93       17.85      4.40 o 
 -15   0   2      640.59      641.41     20.79 o 
 -14   0   2        1.65        1.64      2.69 o 
 -13   0   2      701.03      670.06     21.47 o 
 -12   0   2       17.77       19.27      2.33 o 
 -11   0   2     1350.89     1399.42     25.08 o 
 -10   0   2      483.75      480.61     16.99 o 
  -9   0   2      514.15      549.69     11.32 o 
  -8   0   2     1814.24     1698.94     28.74 o 
  -7   0   2     1282.12     1541.66     29.13 o 
  -6   0   2     4448.61     4354.86     68.73 o 
  -5   0   2       28.26       29.22      1.90 o 
  -4   0   2     1656.19     1680.84     40.21 o 
  -3   0   2      268.43      268.60      5.62 o 
  -2   0   2      160.45      181.23      6.08 o 
   0   0   2     5786.25     6121.79    139.31 o 
   1   0   2    35094.68    34319.50    668.48 o 
   2   0   2       22.18       21.95      1.35 o 
   3   0   2     6245.39     5981.49    126.98 o 
   4   0   2      613.02      576.74     13.40 o 
   5   0   2     1227.73     1117.23     26.37 o 
   6   0   2     2387.78     2327.42     52.05 o 
   7   0   2      923.02      862.22     21.76 o 
   8   0   2     2723.36     2613.59     58.86 o 
   9   0   2      325.45      318.49     11.04 o 
  10   0   2     2344.88     2231.25     51.84 o 
  11   0   2      113.29      105.85      6.53 o 
  12   0   2     2097.09     2029.54     48.66 o 
  13   0   2      269.06      265.84     11.11 o 
  14   0   2      227.84      226.05     10.45 o 
  15   0   2       27.50       25.12      4.54 o 
  16   0   2       27.61       26.06      4.65 o 
  17   0   2      165.63      185.81     10.20 o 
  18   0   2        9.62        8.10      4.09 o 
  19   0   2      140.93      142.21      9.99 o 
 -19   1   2       28.09       26.05      3.94 o 
 -18   1   2       83.07       76.88      5.28 o 
 -17   1   2       34.66       39.08      4.30 o 
 -16   1   2       71.56       68.18      4.63 o 
 -15   1   2        0.96        1.13      1.67 o 
 -14   1   2       16.03       12.87      1.68 o 
 -13   1   2      490.64      452.38      7.73 o 
 -12   1   2      576.55      541.21      9.76 o 
 -11   1   2      351.25      335.89      5.98 o 
 -10   1   2      507.53      511.64      7.80 o 
  -9   1   2      196.88      192.05      3.26 o 
  -8   1   2        7.18        5.98      0.81 o 
  -7   1   2     1161.11     1300.84     13.74 o 
  -6   1   2       79.54       93.67      1.96 o 
  -5   1   2      301.81      298.09      4.60 o 
  -4   1   2      278.12      271.99      3.65 o 
  -3   1   2      744.40      753.01      9.18 o 
  -2   1   2      504.74      490.22      6.16 o 
  -1   1   2     2736.56     2922.96     53.82 o 
   0   1   2     8031.27     8212.49    287.98 o 
   1   1   2     6012.12     6378.64    284.43 o 
   2   1   2       50.11       49.93      3.65 o 
   3   1   2      117.60      115.42      2.15 o 
   4   1   2       12.18       10.80      1.22 o 
   5   1   2      474.42      474.25      7.43 o 
   6   1   2     2171.48     2080.62     27.42 o 
   7   1   2        1.99        0.01      0.96 o 
   8   1   2      276.78      254.17      5.01 o 
   9   1   2        2.99        2.77      1.09 o 
  10   1   2        1.60        1.87      3.00 o 
  11   1   2       67.35       64.82      3.83 o 
  12   1   2       76.71       77.02      3.22 o 
  13   1   2      149.55      151.20     10.77 o 
  14   1   2        1.92       -0.76      1.80 o 
  15   1   2       98.89      100.39      3.92 o 
  16   1   2        6.41        7.29      2.62 o 
  17   1   2        1.07        8.02      5.47 o 
  18   1   2        4.71        7.17      2.95 o 
  19   1   2       10.04       16.11      3.51 o 
 -19   2   2       32.50       41.65      4.45 o 
 -18   2   2       22.62       23.83      3.72 o 
 -17   2   2       73.45       72.61      5.82 o 
 -16   2   2       71.71       77.35      4.88 o 
 -15   2   2       31.34       41.63      3.59 o 
 -14   2   2      232.17      230.19      6.15 o 
 -13   2   2       34.18       27.65      3.05 o 
 -12   2   2      518.21      498.83     10.55 o 
 -11   2   2      683.20      698.32     10.22 o 
 -10   2   2      711.42      715.37      8.84 o 
  -9   2   2      640.78      662.01     10.11 o 
  -8   2   2      820.60      842.03     10.94 o 
  -7   2   2     1518.29     1508.23     15.44 o 
  -6   2   2     1094.68     1135.75     12.34 o 
  -5   2   2     4344.56     4544.07     59.40 o 
  -4   2   2     1279.98     1308.76     30.04 o 
  -3   2   2     1713.46     1734.09     38.77 o 
  -2   2   2     2850.53     3017.62    123.12 o 
  -1   2   2     2135.09     2219.46     49.30 o 
   0   2   2     1229.54     1225.94     22.03 o 
   1   2   2      240.58      269.69     18.27 o 
   2   2   2      996.38     1001.07     15.26 o 
   3   2   2      182.57      171.19      2.88 o 
   4   2   2      768.53      729.32      8.24 o 
   5   2   2      296.01      272.11      3.89 o 
   6   2   2     1492.50     1505.59     15.76 o 
   7   2   2     1373.89     1393.67     14.78 o 
   8   2   2       16.45       10.29      1.22 o 
   9   2   2      241.40      227.17      5.54 o 
  10   2   2      288.50      270.22      6.86 o 
  11   2   2      369.36      356.40      7.11 o 
  12   2   2       77.52       82.74      3.45 o 
  13   2   2      258.09      268.68      6.37 o 
  14   2   2      365.54      368.93      8.67 o 
  15   2   2      209.62      210.09      6.63 o 
  16   2   2      133.85      137.41      6.36 o 
  17   2   2       63.81       71.66      5.09 o 
  18   2   2      140.43      169.03      8.03 o 
 -18   3   2        0.30        0.86      2.76 o 
 -17   3   2        1.77        2.47      2.74 o 
 -16   3   2        9.65       12.98      2.46 o 
 -15   3   2        7.47        7.30      2.14 o 
 -14   3   2        4.00        7.28      2.02 o 
 -13   3   2       12.31       15.59      2.21 o 
 -12   3   2        0.49        0.91      1.35 o 
 -11   3   2       23.69       24.28      1.73 o 
 -10   3   2        0.60        0.32      0.87 o 
  -9   3   2      330.20      330.45      5.33 o 
  -8   3   2       20.64       23.83      1.33 o 
  -7   3   2      294.97      302.27      6.81 o 
  -6   3   2       43.72       51.06      2.80 o 
  -5   3   2       61.18       69.08      1.91 o 
  -4   3   2        0.42        0.34      0.90 o 
  -3   3   2      286.19      273.70      8.76 o 
  -2   3   2       69.49       79.24      4.18 o 
  -1   3   2      436.69      499.01     13.39 o 
   0   3   2       88.20       85.35      3.01 o 
   1   3   2      155.83      160.73      4.02 o 
   2   3   2        3.03        3.65      1.01 o 
   3   3   2      130.45      143.25      3.24 o 
   4   3   2      223.42      212.79      7.14 o 
   5   3   2       21.37       19.83      1.23 o 
   6   3   2       16.61       18.20      1.24 o 
   7   3   2       75.63       77.14      2.58 o 
   8   3   2       16.88       17.53      1.55 o 
   9   3   2        1.26        2.49      1.18 o 
  10   3   2       14.89       17.61      1.70 o 
  11   3   2        1.16       -0.20      1.28 o 
  12   3   2       78.08       66.15      3.24 o 
  13   3   2        8.41        7.39      1.84 o 
  14   3   2       22.90       24.84      2.58 o 
  15   3   2        0.57        0.16      1.89 o 
  16   3   2        4.07       10.70      2.18 o 
  17   3   2        5.82        5.93      2.96 o 
 -16   4   2      155.42      152.59     10.27 o 
 -15   4   2       16.80        8.63      4.72 o 
 -14   4   2      272.58      265.51     12.16 o 
 -13   4   2      103.07      101.76      5.51 o 
 -12   4   2      196.27      208.34      7.33 o 
 -11   4   2       36.80       42.86      2.22 o 
 -10   4   2       35.48       38.80      2.09 o 
  -9   4   2       41.87       50.05      3.20 o 
  -8   4   2       63.02       60.80      3.43 o 
  -7   4   2     1053.41     1085.92     27.46 o 
  -6   4   2       85.15       79.90      3.59 o 
  -5   4   2      726.29      740.00     21.22 o 
  -4   4   2      267.83      270.23      6.30 o 
  -3   4   2      463.58      457.43     12.07 o 
  -2   4   2      489.21      496.78      9.28 o 
  -1   4   2      261.10      244.54      5.90 o 
   0   4   2      549.43      586.61      8.63 o 
   1   4   2       80.54       84.57      2.79 o 
   2   4   2     1443.95     1534.55     18.94 o 
   3   4   2      603.43      606.49     10.93 o 
   4   4   2     2151.99     2173.74     35.19 o 
   5   4   2     1377.50     1311.68     19.08 o 
   6   4   2      225.56      217.62      4.72 o 
   7   4   2      335.49      334.58      7.17 o 
   8   4   2      325.62      341.79     13.39 o 
   9   4   2      561.65      557.83     20.50 o 
  10   4   2       37.61       32.69      2.70 o 
  11   4   2      233.33      235.14      6.25 o 
  12   4   2       58.14       61.63      6.58 o 
  13   4   2      106.14      115.62      5.69 o 
  14   4   2      143.35      137.04      6.19 o 
  15   4   2       32.73       33.01      3.83 o 
  16   4   2       58.96       71.94      6.79 o 
 -14   5   2        0.25       -0.45      4.05 o 
 -13   5   2        0.94        5.94      4.79 o 
 -12   5   2       11.38       12.98      6.13 o 
 -11   5   2       60.83       63.86      4.73 o 
 -10   5   2        7.58        3.99      3.52 o 
  -9   5   2       33.99       40.26      4.17 o 
  -8   5   2        0.25       -0.20      1.98 o 
  -7   5   2       37.57       34.98      3.22 o 
  -6   5   2       17.07       20.49      3.83 o 
  -5   5   2        7.93        6.04      3.23 o 
  -4   5   2       30.18       24.39      2.67 o 
  -3   5   2      712.50      693.99     16.56 o 
  -2   5   2        6.60        6.61      2.09 o 
  -1   5   2       36.98       42.43      3.09 o 
   0   5   2        5.33        6.24      1.98 o 
   1   5   2        0.16        0.66      1.79 o 
   2   5   2       11.73       11.38      2.30 o 
   3   5   2        1.40       -0.79      2.31 o 
   4   5   2        4.56        2.80      1.76 o 
   5   5   2       92.11       89.52      6.68 o 
   6   5   2       90.63       89.91      5.03 o 
   7   5   2       11.00       14.77      2.95 o 
   8   5   2       64.53       63.14      4.70 o 
   9   5   2        3.26        5.39      5.66 o 
  10   5   2      151.01      156.81      8.58 o 
  11   5   2       55.56       54.51      4.50 o 
  12   5   2       17.64       14.81      4.40 o 
  13   5   2        0.03       -1.29      3.32 o 
 -10   6   2      134.28      113.92      9.68 o 
  -9   6   2      253.77      256.41     10.28 o 
  -8   6   2      203.70      208.60     23.37 o 
  -7   6   2       92.16       96.37      6.81 o 
  -6   6   2      194.47      197.74      8.75 o 
  -5   6   2       29.42       29.50      4.67 o 
  -4   6   2      239.68      232.77      9.32 o 
  -3   6   2      241.33      254.77      7.34 o 
  -2   6   2      205.84      199.32      6.41 o 
  -1   6   2      226.42      237.48      7.04 o 
   0   6   2      144.11      162.29      5.80 o 
   1   6   2      248.46      250.00     11.01 o 
   2   6   2      136.18      148.74      5.56 o 
   3   6   2      219.24      211.35     12.45 o 
   4   6   2       10.52       10.64      2.44 o 
   5   6   2       18.81       19.26      3.46 o 
   6   6   2       32.01       33.39      6.18 o 
   7   6   2       36.30       35.18      4.14 o 
   8   6   2      120.61      120.17      8.30 o 
   9   6   2       74.55       83.54      5.73 o 
  10   6   2      122.34      140.63      9.31 o 
  -3   7   2       15.75       24.19      5.66 o 
  -2   7   2        9.10        8.61      4.15 o 
  -1   7   2       10.84       11.64      3.08 o 
   0   7   2        0.10        2.10      2.55 o 
   1   7   2        0.96        3.70      2.59 o 
   2   7   2        1.55        3.46      2.63 o 
   3   7   2        1.59        2.29      3.08 o 
 -19   1   3       70.55       71.00      5.45 o 
 -18   1   3        4.62        6.47      2.85 o 
 -17   1   3      230.00      227.48     11.91 o 
 -16   1   3       13.39       12.75      2.30 o 
 -15   1   3      163.23      168.07      4.62 o 
 -14   1   3       61.60       66.66      2.97 o 
 -13   1   3      104.08      100.13      3.42 o 
 -12   1   3      372.71      362.09      6.71 o 
 -11   1   3      360.91      376.74      6.91 o 
 -10   1   3     1562.60     1567.56     19.65 o 
  -9   1   3      313.25      323.86      5.74 o 
  -8   1   3     1991.99     2053.36     24.50 o 
  -7   1   3       56.83       44.57      1.93 o 
  -6   1   3      694.64      675.41      9.20 o 
  -5   1   3     1705.17     1762.06     24.29 o 
  -4   1   3      380.14      386.87      6.19 o 
  -3   1   3     2327.45     2275.90     29.67 o 
  -2   1   3      753.38      727.58      8.94 o 
  -1   1   3     3055.82     3111.94     52.63 o 
   0   1   3     1653.95     1702.02     25.98 o 
   1   1   3     7556.94     7655.52     97.75 o 
   2   1   3     1021.21     1026.66     24.07 o 
   3   1   3      143.74      122.36      7.60 o 
   4   1   3      920.48      827.72     11.54 o 
   5   1   3        7.99        4.77      1.15 o 
   6   1   3     1991.11     1919.46     28.97 o 
   7   1   3     1155.58     1136.50     16.17 o 
   8   1   3     1188.38     1107.45     19.70 o 
   9   1   3      315.72      299.12      7.73 o 
  10   1   3      608.45      571.39     12.21 o 
  11   1   3      312.88      293.28      8.12 o 
  12   1   3      224.59      224.72      7.17 o 
  13   1   3      514.05      506.56     12.03 o 
  14   1   3        1.00        1.17      1.53 o 
  15   1   3       67.93       69.90      4.47 o 
  16   1   3       83.58       82.45      3.82 o 
  17   1   3      101.37      104.34      5.85 o 
  18   1   3       80.63       87.08      7.14 o 
 -18   2   3        7.83       15.52      3.36 o 
 -17   2   3        4.05        7.69      2.84 o 
 -16   2   3       10.39       12.85      2.83 o 
 -15   2   3       97.40       90.99      6.12 o 
 -14   2   3       55.33       64.96      4.74 o 
 -13   2   3        5.79        4.16      1.49 o 
 -12   2   3      468.25      453.91      9.05 o 
 -11   2   3      345.93      345.70      6.43 o 
 -10   2   3        1.27       -0.17      1.13 o 
  -9   2   3       35.05       30.09      2.93 o 
  -8   2   3      213.38      221.36      4.48 o 
  -7   2   3      473.68      465.41      6.30 o 
  -6   2   3      347.07      337.80      4.62 o 
  -5   2   3      251.16      241.58      3.63 o 
  -4   2   3      189.54      177.56      3.37 o 
  -3   2   3      368.24      362.84      6.98 o 
  -2   2   3        5.43        8.97      1.14 o 
  -1   2   3      707.65      862.06     12.64 o 
   0   2   3      104.55       96.63      3.55 o 
   1   2   3     2617.84     2770.12     30.94 o 
   2   2   3      403.60      386.08      5.00 o 
   3   2   3      147.25      127.45      2.47 o 
   4   2   3      183.19      176.11      3.01 o 
   5   2   3       28.84       28.24      1.66 o 
   6   2   3       41.76       38.68      1.78 o 
   7   2   3        9.34        8.56      1.21 o 
   8   2   3        0.78        0.17      0.93 o 
   9   2   3      255.61      264.61      5.75 o 
  10   2   3      108.30       97.68      3.61 o 
  11   2   3       67.73       68.11      3.09 o 
  12   2   3      157.90      142.96      4.53 o 
  13   2   3       14.36       13.73      2.02 o 
  14   2   3        1.32        2.28      1.71 o 
  15   2   3        1.25        2.38      1.77 o 
  16   2   3        9.18        8.57      2.20 o 
  17   2   3        1.58        4.67      3.00 o 
 -17   3   3        5.96       -1.03      7.21 o 
 -16   3   3      266.10      259.62      7.34 o 
 -15   3   3       26.40       25.63      2.82 o 
 -14   3   3      342.17      309.38     13.80 o 
 -13   3   3      172.47      175.57      5.46 o 
 -12   3   3       69.72       62.92      6.09 o 
 -11   3   3      552.80      549.00     14.90 o 
 -10   3   3        2.32        2.36      1.35 o 
  -9   3   3      154.39      152.58      3.43 o 
  -8   3   3        1.46        1.56      1.44 o 
  -7   3   3     1777.81     1703.56     24.51 o 
  -6   3   3      745.49      723.12     21.78 o 
  -5   3   3     1501.42     1490.82     25.80 o 
  -4   3   3     1792.23     1782.84     24.75 o 
  -3   3   3       22.40       23.56      7.22 o 
  -2   3   3     1196.08     1169.89     17.12 o 
  -1   3   3       49.25       55.11      2.56 o 
   0   3   3      730.06      727.47     14.04 o 
   1   3   3       31.26       28.20      1.67 o 
   2   3   3     1099.07     1081.28     21.22 o 
   3   3   3     1233.34     1262.69     15.71 o 
   4   3   3     1267.03     1223.68     15.34 o 
   5   3   3     2706.96     2680.79     30.93 o 
   6   3   3      178.18      171.29      5.09 o 
   7   3   3      700.49      687.85     11.41 o 
   8   3   3       11.34       12.39      2.67 o 
   9   3   3      158.44      145.18      4.43 o 
  10   3   3      180.29      159.33      5.85 o 
  11   3   3      274.62      271.74     15.23 o 
  12   3   3      205.12      221.91      7.34 o 
  13   3   3       36.15       46.17      3.83 o 
  14   3   3      391.26      392.88     10.62 o 
  15   3   3       54.88       57.07      6.20 o 
  16   3   3       56.93       68.09      4.85 o 
 -16   4   3        1.43        2.64      2.96 o 
 -15   4   3        0.62       -4.29      4.77 o 
 -14   4   3       17.22       21.72      3.55 o 
 -13   4   3        5.43        6.25      4.05 o 
 -12   4   3       23.05       12.85      3.45 o 
 -11   4   3      100.94       94.31      4.26 o 
 -10   4   3        6.43        5.58      1.98 o 
  -9   4   3       18.30       21.10      3.35 o 
  -8   4   3        1.04        1.02      1.53 o 
  -7   4   3       45.26       44.76      4.38 o 
  -6   4   3       62.19       68.01      3.26 o 
  -5   4   3      138.79      137.58      4.43 o 
  -4   4   3       23.45       23.75      2.30 o 
  -3   4   3       46.49       40.17      2.79 o 
  -2   4   3        9.14        8.66      1.80 o 
  -1   4   3        4.24       11.25      1.86 o 
   0   4   3        5.03        8.22      1.44 o 
   1   4   3      119.14      127.41      3.53 o 
   2   4   3       80.06       82.15      2.94 o 
   3   4   3       54.91       54.32      2.50 o 
   4   4   3        3.26        4.28      1.43 o 
   5   4   3      422.43      430.97      8.45 o 
   6   4   3       17.33       14.60      2.07 o 
   7   4   3       41.23       38.41      2.76 o 
   8   4   3        1.97        1.44      1.61 o 
   9   4   3       29.47       22.80      2.48 o 
  10   4   3       15.93       16.02      2.30 o 
  11   4   3        4.07        2.57      2.20 o 
  12   4   3       22.75       25.30      4.77 o 
  13   4   3        1.50       -0.12      2.32 o 
  14   4   3        1.72        4.74      2.75 o 
  15   4   3        0.62        5.91      3.03 o 
 -13   5   3       82.49       79.40      8.94 o 
 -12   5   3       57.17       51.42      7.55 o 
 -11   5   3       34.51       39.94      5.34 o 
 -10   5   3      108.10      103.20      4.78 o 
  -9   5   3      301.45      306.03      7.96 o 
  -8   5   3      277.76      279.88      9.93 o 
  -7   5   3      161.50      148.07      7.19 o 
  -6   5   3      187.37      169.40      7.66 o 
  -5   5   3       71.61       68.99      5.02 o 
  -4   5   3      181.87      174.54      7.83 o 
  -3   5   3      246.30      244.66      6.61 o 
  -2   5   3      398.99      382.76     18.56 o 
  -1   5   3      545.26      528.07     10.54 o 
   0   5   3      353.57      357.35      9.09 o 
   1   5   3      245.12      242.70      6.51 o 
   2   5   3      192.14      189.54      6.24 o 
   3   5   3      230.14      237.50      6.46 o 
   4   5   3      125.89      122.84      5.70 o 
   5   5   3      171.94      172.88      6.85 o 
   6   5   3       86.78       83.64      4.97 o 
   7   5   3       69.87       63.79      4.56 o 
   8   5   3      265.26      258.50     13.99 o 
   9   5   3      245.00      257.26      8.66 o 
  10   5   3       98.75      110.16      5.76 o 
  11   5   3       34.75       43.42      5.62 o 
  12   5   3       44.58       44.47      5.87 o 
 -10   6   3        1.71       -0.23      2.79 o 
  -9   6   3        1.10       -0.47      4.44 o 
  -8   6   3       14.35        9.06      4.19 o 
  -7   6   3        5.50        8.57      3.87 o 
  -6   6   3        9.80       13.15      3.96 o 
  -5   6   3       32.92       25.85      4.48 o 
  -4   6   3        0.86       -1.47      2.17 o 
  -3   6   3      149.94      132.14      5.54 o 
  -2   6   3       16.00       17.88      2.89 o 
  -1   6   3       50.17       50.07      3.79 o 
   0   6   3        4.03        0.33      2.19 o 
   1   6   3       23.97       29.02      3.19 o 
   2   6   3       19.55       20.89      2.96 o 
   3   6   3       32.62       43.48      9.01 o 
   4   6   3        0.81        0.68      3.30 o 
   5   6   3        7.46        4.30      2.71 o 
   6   6   3        1.01        1.70      3.93 o 
   7   6   3        0.49        0.52      2.46 o 
   8   6   3        8.23        8.68      5.47 o 
   9   6   3       25.51       28.32      4.26 o 
 -18   0   4        1.12        3.70      4.23 o 
 -17   0   4      121.96      130.30      6.32 o 
 -16   0   4       90.00       90.05      5.29 o 
 -15   0   4        5.65        8.45      2.75 o 
 -14   0   4      257.74      281.15      8.84 o 
 -13   0   4       67.14       72.56      4.49 o 
 -12   0   4     1878.23     1912.48     47.09 o 
 -11   0   4      150.41      156.83      5.95 o 
 -10   0   4     1380.97     1415.65     25.91 o 
  -9   0   4      657.32      651.13     15.30 o 
  -8   0   4      869.84      890.82     17.27 o 
  -7   0   4      108.44       82.56      5.26 o 
  -6   0   4      453.72      538.91     16.73 o 
  -5   0   4     2994.11     2978.85     71.33 o 
  -4   0   4       54.61       60.02      4.47 o 
  -3   0   4     1870.83     2031.15     49.71 o 
  -2   0   4      286.03      298.57     10.17 o 
  -1   0   4     1530.59     1513.97     37.27 o 
   0   0   4      981.35      943.47     24.31 o 
   1   0   4      215.36      231.61      7.93 o 
   2   0   4     1519.90     1573.58     26.34 o 
   3   0   4        2.49        4.60      1.64 o 
   4   0   4     1685.96     1616.94     27.00 o 
   5   0   4       12.53       14.61      1.73 o 
   6   0   4     1429.36     1326.62     32.28 o 
   7   0   4     2199.08     2123.41     49.40 o 
   8   0   4      816.03      760.88     21.20 o 
   9   0   4      682.15      676.20     19.74 o 
  10   0   4      178.93      163.52      8.38 o 
  11   0   4      672.17      633.27     19.35 o 
  12   0   4      133.99      143.75      8.35 o 
  13   0   4      813.75      779.08     23.34 o 
  14   0   4       47.06       47.93      5.66 o 
  15   0   4        6.32       14.04      4.05 o 
  16   0   4       97.32       93.34      7.79 o 
  17   0   4       23.96       22.11      4.96 o 
 -18   1   4       15.48       21.31      3.67 o 
 -17   1   4       70.55       74.13      4.33 o 
 -16   1   4       27.21       28.43      2.76 o 
 -15   1   4      144.43      129.32      4.33 o 
 -14   1   4        1.17        2.54      1.61 o 
 -13   1   4        4.37        5.48      1.61 o 
 -12   1   4      189.10      181.32      5.28 o 
 -11   1   4       60.98       58.74      2.82 o 
 -10   1   4       51.38       52.14      2.53 o 
  -9   1   4      318.74      338.37     11.28 o 
  -8   1   4      251.51      240.55      6.41 o 
  -7   1   4      358.62      378.09      7.41 o 
  -6   1   4       64.19       68.48      3.54 o 
  -5   1   4       26.81       32.19      2.90 o 
  -4   1   4      137.59      132.90      3.17 o 
  -3   1   4        4.36        4.76      1.43 o 
  -2   1   4      574.64      573.36     11.71 o 
  -1   1   4      242.77      347.19      7.94 o 
   0   1   4      858.18      911.94     13.27 o 
   1   1   4     3994.36     4187.99     46.17 o 
   2   1   4      503.02      541.34      9.71 o 
   3   1   4       50.27       45.95      1.59 o 
   4   1   4      217.16      201.35      4.88 o 
   5   1   4       11.79       12.02      1.15 o 
   6   1   4       48.32       51.45      2.54 o 
   7   1   4      357.26      336.33      8.19 o 
   8   1   4       38.15       38.09      3.16 o 
   9   1   4       19.84       16.90      2.50 o 
  10   1   4       54.05       53.11      3.65 o 
  11   1   4        0.79        1.44      3.18 o 
  12   1   4       18.25       16.04      2.80 o 
  13   1   4      139.57      137.08      5.89 o 
  14   1   4       76.02       74.54      8.31 o 
  15   1   4       57.77       54.46      3.28 o 
  16   1   4       42.69       42.21      3.11 o 
  17   1   4        1.05        0.48      1.92 o 
 -18   2   4       58.33       62.11      5.64 o 
 -17   2   4       34.17       38.48      3.50 o 
 -16   2   4       90.80       90.41      4.52 o 
 -15   2   4       74.38       75.68      4.09 o 
 -14   2   4       92.93      103.34      6.07 o 
 -13   2   4       62.19       66.13      3.58 o 
 -12   2   4       10.38        6.55      1.59 o 
 -11   2   4      366.89      348.08      9.26 o 
 -10   2   4      306.11      299.73      5.96 o 
  -9   2   4      161.19      155.54      4.61 o 
  -8   2   4      178.09      167.47      4.69 o 
  -7   2   4     1181.64     1117.34     18.30 o 
  -6   2   4     1403.89     1362.49     25.54 o 
  -5   2   4      661.95      649.65      8.84 o 
  -4   2   4     1519.56     1451.23     17.34 o 
  -3   2   4      503.05      470.42      6.87 o 
  -2   2   4     1496.45     1425.01     17.02 o 
  -1   2   4      969.46     1021.18     27.24 o 
   0   2   4     1333.33     1333.69     40.48 o 
   1   2   4     2736.98     2689.83     32.57 o 
   2   2   4     1484.48     1425.11     17.41 o 
   3   2   4      549.74      520.95      6.62 o 
   4   2   4      381.80      336.22      7.71 o 
   5   2   4     1141.37     1053.36     20.66 o 
   6   2   4      282.68      250.65      4.74 o 
   7   2   4      432.81      413.54      6.64 o 
   8   2   4      244.34      238.35      5.50 o 
   9   2   4       75.41       70.47      3.19 o 
  10   2   4      213.93      209.05      5.40 o 
  11   2   4      127.65      120.66      4.18 o 
  12   2   4      119.29      117.94      4.25 o 
  13   2   4       37.41       37.75      2.80 o 
  14   2   4       74.04       77.86      3.74 o 
  15   2   4       37.99       40.82      3.56 o 
  16   2   4       49.31       48.62      4.74 o 
  17   2   4       58.63       60.48      3.77 o 
 -17   3   4        2.73        0.15      3.25 o 
 -16   3   4        5.87       12.16      3.39 o 
 -15   3   4        0.91       -3.59      3.60 o 
 -14   3   4        0.86       -1.46      2.09 o 
 -13   3   4       25.33       20.82      3.02 o 
 -12   3   4        7.09        5.95      2.82 o 
 -11   3   4        1.18        4.48      2.73 o 
 -10   3   4       65.52       78.00      5.02 o 
  -9   3   4       60.30       50.26      4.16 o 
  -8   3   4      288.88      275.18      6.62 o 
  -7   3   4       76.06       77.05      3.48 o 
  -6   3   4       55.25       57.72      3.12 o 
  -5   3   4      146.91      138.63      3.46 o 
  -4   3   4       17.53       19.18      1.91 o 
  -3   3   4        6.21        4.56      1.39 o 
  -2   3   4       14.28       13.05      1.66 o 
  -1   3   4        1.31        2.27      1.24 o 
   0   3   4       38.51       44.34      2.47 o 
   1   3   4        1.75        0.32      1.03 o 
   2   3   4       28.68       28.74      1.83 o 
   3   3   4        9.45       11.31      1.47 o 
   4   3   4       24.34       21.95      1.73 o 
   5   3   4      622.13      614.99     16.83 o 
   6   3   4       27.53       29.93      2.41 o 
   7   3   4       50.10       51.58      4.70 o 
   8   3   4        0.19        1.48      1.57 o 
   9   3   4       76.12       70.01      4.09 o 
  10   3   4        0.73       -0.43      1.99 o 
  11   3   4        0.00        0.41      1.85 o 
  12   3   4        1.91        2.16      2.55 o 
  13   3   4        9.13        6.19      2.53 o 
  14   3   4        0.07        5.99      2.64 o 
  15   3   4       10.07       14.29      3.25 o 
 -15   4   4      100.82      101.31      9.75 o 
 -14   4   4       21.63       17.19      5.87 o 
 -13   4   4      279.34      284.25     14.53 o 
 -12   4   4       63.62       64.07      7.65 o 
 -11   4   4      220.26      200.38      8.19 o 
 -10   4   4       78.07       82.32      6.14 o 
  -9   4   4      146.81      135.94      5.03 o 
  -8   4   4      209.27      202.54      5.94 o 
  -7   4   4      158.14      141.76      4.94 o 
  -6   4   4      535.23      502.32     18.58 o 
  -5   4   4      213.32      203.74     13.29 o 
  -4   4   4      738.39      698.32     12.15 o 
  -3   4   4       15.56       21.87      2.31 o 
  -2   4   4      138.31      131.80      4.40 o 
  -1   4   4      271.29      268.04      6.46 o 
   0   4   4      113.32      106.48      3.42 o 
   1   4   4      154.17      166.68      4.24 o 
   2   4   4       69.29       64.75      4.42 o 
   3   4   4      571.51      544.19      8.73 o 
   4   4   4      293.10      303.34      6.98 o 
   5   4   4      935.17      878.07     25.67 o 
   6   4   4      293.22      283.18      8.76 o 
   7   4   4      129.53      130.01      4.62 o 
   8   4   4      215.85      224.82      7.50 o 
   9   4   4       90.14       96.64      4.98 o 
  10   4   4      225.33      224.46      9.20 o 
  11   4   4      130.17      132.84      9.85 o 
  12   4   4      173.69      178.15      7.08 o 
  13   4   4       55.56       53.09      4.75 o 
  14   4   4      117.56      114.11      6.02 o 
 -12   5   4        3.25        6.18      3.84 o 
 -11   5   4        1.82        1.72      2.67 o 
 -10   5   4       39.64       38.53      3.52 o 
  -9   5   4        2.14        0.51      2.13 o 
  -8   5   4      117.75      111.69      4.94 o 
  -7   5   4        0.63       -1.23      3.18 o 
  -6   5   4       45.30       45.38      4.77 o 
  -5   5   4       17.47       20.66      3.89 o 
  -4   5   4        1.72       -2.76      1.84 o 
  -3   5   4       27.47       21.04      2.64 o 
  -2   5   4       99.30       85.51      4.19 o 
  -1   5   4       56.07       46.58      3.60 o 
   0   5   4        2.64        2.87      2.05 o 
   1   5   4       63.44       64.68      4.98 o 
   2   5   4        0.86        2.30      1.97 o 
   3   5   4        4.81        2.89      2.35 o 
   4   5   4        6.77        5.58      2.58 o 
   5   5   4       20.80       21.02      3.34 o 
   6   5   4        2.99        4.16      2.45 o 
   7   5   4       29.14       32.72      5.26 o 
   8   5   4        0.02       -1.36      3.79 o 
   9   5   4       68.23       65.96      6.39 o 
  10   5   4        8.27       19.74      4.61 o 
  11   5   4       65.97       63.75      6.60 o 
  -8   6   4      110.52       96.90     16.99 o 
  -7   6   4       60.54       61.68     16.52 o 
  -6   6   4       42.38       32.32      5.11 o 
  -5   6   4       54.15       44.57     10.22 o 
  -4   6   4       37.85       33.87      4.98 o 
  -3   6   4      415.78      399.24      9.61 o 
  -2   6   4      268.72      268.61      7.69 o 
  -1   6   4      201.29      187.31      6.43 o 
   0   6   4      160.69      166.31      6.13 o 
   1   6   4      103.09      106.97      4.97 o 
   2   6   4      164.34      170.66      7.64 o 
   3   6   4      174.05      175.93     13.27 o 
   4   6   4      142.74      159.31      7.47 o 
   5   6   4        9.24        7.91      3.19 o 
   6   6   4       55.68       52.70      4.85 o 
   7   6   4       42.37       49.19      5.05 o 
 -17   1   5        8.87        7.07      2.26 o 
 -16   1   5      161.17      165.59      7.55 o 
 -15   1   5        8.17        7.63      2.01 o 
 -14   1   5      115.37      138.74      4.64 o 
 -13   1   5       60.19       62.59      4.11 o 
 -12   1   5      280.27      291.09      6.41 o 
 -11   1   5      308.18      288.82      7.25 o 
 -10   1   5      206.82      220.60      6.45 o 
  -9   1   5      630.04      617.72     21.50 o 
  -8   1   5      138.82      135.19      6.55 o 
  -7   1   5      783.86      768.05     16.50 o 
  -6   1   5       70.61       62.02      3.81 o 
  -5   1   5      783.20      779.63     23.00 o 
  -4   1   5      793.86      776.33     20.37 o 
  -3   1   5      443.09      420.06     10.79 o 
  -2   1   5     1011.19      937.06     18.12 o 
  -1   1   5      588.51      583.13     12.31 o 
   0   1   5     1637.71     1663.82     29.44 o 
   1   1   5      600.90      602.60     11.39 o 
   2   1   5     1412.89     1427.03     17.63 o 
   3   1   5      343.21      333.93      5.62 o 
   4   1   5      368.97      351.79     11.06 o 
   5   1   5      337.08      312.13      6.49 o 
   6   1   5      143.54      140.95      5.39 o 
   7   1   5      923.89      874.42     30.85 o 
   8   1   5      351.67      341.63      9.02 o 
   9   1   5      357.03      347.48      9.28 o 
  10   1   5      158.32      153.95      6.13 o 
  11   1   5      230.11      213.07      7.26 o 
  12   1   5      120.59      122.62      5.84 o 
  13   1   5      115.41      117.34      6.67 o 
  14   1   5       91.66       98.18      5.57 o 
  15   1   5        2.72        8.33      2.87 o 
  16   1   5       47.60       45.74      4.51 o 
 -17   2   5       25.07       18.81      3.46 o 
 -16   2   5        0.59        0.39      2.09 o 
 -15   2   5        0.49       -0.89      1.82 o 
 -14   2   5       30.68       28.32      2.59 o 
 -13   2   5      126.17      121.03      6.65 o 
 -12   2   5       16.59       18.10      2.44 o 
 -11   2   5      125.32      126.21      4.67 o 
 -10   2   5      193.93      185.49      5.49 o 
  -9   2   5        4.79        5.99      2.33 o 
  -8   2   5      331.39      326.63      9.48 o 
  -7   2   5        6.79        9.06      2.45 o 
  -6   2   5      348.04      347.97      9.58 o 
  -5   2   5      101.58      108.48      4.98 o 
  -4   2   5      224.57      211.37      4.94 o 
  -3   2   5       28.21       32.06      1.93 o 
  -2   2   5       67.56       63.41      2.72 o 
  -1   2   5        7.83       10.79      1.28 o 
   0   2   5      136.82      144.01      2.99 o 
   1   2   5      349.02      359.03      8.86 o 
   2   2   5      708.73      712.79     10.95 o 
   3   2   5      190.41      192.97      6.86 o 
   4   2   5        9.35        8.42      1.38 o 
   5   2   5      374.20      374.00     15.44 o 
   6   2   5       29.83       29.24      2.01 o 
   7   2   5        0.62        0.50      1.37 o 
   8   2   5       13.46       15.54      2.00 o 
   9   2   5        0.49        0.53      1.38 o 
  10   2   5        3.93        2.89      1.60 o 
  11   2   5        8.78       10.42      2.11 o 
  12   2   5       18.53       14.78      3.10 o 
  13   2   5       91.83       89.47      4.22 o 
  14   2   5        1.67        1.48      1.86 o 
  15   2   5       27.85       26.91      2.84 o 
 -16   3   5       19.15       16.07      8.28 o 
 -15   3   5      158.87      160.62     10.90 o 
 -14   3   5       18.47        7.34      3.36 o 
 -13   3   5      197.35      182.00     11.25 o 
 -12   3   5        4.32       -2.39      2.61 o 
 -11   3   5      134.14      117.61      7.89 o 
 -10   3   5      562.57      543.25     20.02 o 
  -9   3   5       22.50       19.94      3.38 o 
  -8   3   5      152.00      149.52      7.14 o 
  -7   3   5       84.07       83.71      5.01 o 
  -6   3   5     1023.95      965.35     16.21 o 
  -5   3   5      260.95      243.07      6.27 o 
  -4   3   5      775.59      740.20     15.39 o 
  -3   3   5      412.50      396.53      6.81 o 
  -2   3   5      118.16      110.84      3.30 o 
  -1   3   5      535.46      519.83      9.97 o 
   0   3   5       12.35        9.08      1.76 o 
   1   3   5      708.83      700.62     10.21 o 
   2   3   5      246.83      245.81      5.12 o 
   3   3   5      269.61      256.50      6.21 o 
   4   3   5      221.81      218.42      5.75 o 
   5   3   5      963.17      911.21     14.75 o 
   6   3   5      850.84      863.81     23.24 o 
   7   3   5       66.72       59.14      3.90 o 
   8   3   5      260.81      258.67      7.87 o 
   9   3   5       11.04       13.99      2.64 o 
  10   3   5       94.92      104.26     10.53 o 
  11   3   5      101.76       98.47      5.33 o 
  12   3   5      128.77      128.72     13.97 o 
  13   3   5       95.12      100.05      5.51 o 
  14   3   5       71.60       84.12      5.83 o 
 -14   4   5       14.23        3.28      8.14 o 
 -13   4   5       17.06       10.39      3.92 o 
 -12   4   5        5.09        4.48      3.68 o 
 -11   4   5       17.31       14.33      7.09 o 
 -10   4   5       20.33       13.54      3.83 o 
  -9   4   5        3.41        2.95      2.13 o 
  -8   4   5       42.69       39.28      3.34 o 
  -7   4   5       14.41       16.09      2.53 o 
  -6   4   5       18.36       19.61      3.89 o 
  -5   4   5        0.69        0.47      1.81 o 
  -4   4   5      105.71      106.12      4.41 o 
  -3   4   5        0.09        0.60      1.89 o 
  -2   4   5       24.51       24.29      2.52 o 
  -1   4   5       52.59       50.58      3.73 o 
   0   4   5       16.33       13.19      2.94 o 
   1   4   5       47.64       45.64      2.56 o 
   2   4   5       32.22       32.44      2.69 o 
   3   4   5       42.69       42.54      2.99 o 
   4   4   5       16.82       16.21      2.34 o 
   5   4   5        0.17        2.56      1.81 o 
   6   4   5       19.44       22.50      3.21 o 
   7   4   5       50.59       51.52      3.33 o 
   8   4   5        0.01        0.48      2.05 o 
   9   4   5       12.07        9.10      2.67 o 
  10   4   5        1.65        1.00      4.61 o 
  11   4   5       10.74        8.08      3.88 o 
  12   4   5        0.29       -3.52      2.34 o 
 -11   5   5       10.05       14.22      6.36 o 
 -10   5   5        7.96        6.19      2.58 o 
  -9   5   5       72.15       65.19      4.37 o 
  -8   5   5      238.80      218.01      7.01 o 
  -7   5   5      140.00      129.36      8.53 o 
  -6   5   5       73.00       67.61      6.20 o 
  -5   5   5      194.01      172.77      7.98 o 
  -4   5   5      141.76      127.99      7.02 o 
  -3   5   5      108.83       98.10      6.57 o 
  -2   5   5       49.50       60.40      4.40 o 
  -1   5   5      234.26      231.79      6.78 o 
   0   5   5      299.93      292.66     15.65 o 
   1   5   5      125.23      138.57     10.13 o 
   2   5   5      158.30      172.41     18.41 o 
   3   5   5      307.54      284.79      9.26 o 
   4   5   5      269.68      284.50      9.35 o 
   5   5   5       32.47       31.26      3.84 o 
   6   5   5       33.17       37.10      4.73 o 
   7   5   5       49.59       54.00      4.69 o 
   8   5   5       58.18       48.45      5.80 o 
   9   5   5       73.69       77.48      7.09 o 
  -6   6   5        5.49        6.01      5.31 o 
  -5   6   5        6.86       -2.73      4.03 o 
  -4   6   5        3.13       -1.65      6.41 o 
  -3   6   5        0.87        1.49      4.24 o 
  -2   6   5        9.37        7.59      3.83 o 
  -1   6   5        0.21       -0.92      2.31 o 
   0   6   5        1.57        4.32      3.19 o 
   1   6   5        0.00        1.92      2.97 o 
   2   6   5       12.45        9.76      3.35 o 
   3   6   5        7.60        9.49      3.50 o 
   4   6   5       15.58       13.00      3.66 o 
 -16   0   6       95.61       93.75      9.64 o 
 -15   0   6       12.82       17.15      5.24 o 
 -14   0   6        0.62       -0.38      3.81 o 
 -13   0   6       88.16       88.17      8.03 o 
 -12   0   6      184.65      187.59     11.14 o 
 -11   0   6      963.52     1025.92     31.86 o 
 -10   0   6       91.60      101.76      8.17 o 
  -9   0   6      951.99     1077.34     32.42 o 
  -8   0   6      325.95      342.27     14.57 o 
  -7   0   6      468.43      528.68     18.79 o 
  -6   0   6      134.74      125.65      8.07 o 
  -5   0   6       43.73       45.83      5.41 o 
  -4   0   6     1162.55     1230.24     34.06 o 
  -3   0   6      173.58      186.86      9.15 o 
  -2   0   6     1063.80     1169.46     32.07 o 
  -1   0   6      583.89      582.20     18.20 o 
   0   0   6     1991.17     2130.33     52.82 o 
   1   0   6      313.16      314.32     12.45 o 
   2   0   6        4.97        4.86      1.91 o 
   3   0   6      232.54      213.88      6.42 o 
   4   0   6       21.13       23.13      4.05 o 
   5   0   6      142.15      156.88      8.28 o 
   6   0   6        1.64        1.33      3.04 o 
   7   0   6      790.72      811.22     23.65 o 
   8   0   6      637.36      618.56     19.74 o 
   9   0   6      224.06      229.23     11.11 o 
  10   0   6      132.89      121.39      8.49 o 
  11   0   6       81.18       69.31      6.81 o 
  12   0   6      137.44      137.18      9.08 o 
  13   0   6       19.25       15.96      4.68 o 
  14   0   6      100.52      122.79      9.19 o 
  15   0   6       41.47       37.66      6.04 o 
 -16   1   6       20.24       21.20      3.07 o 
 -15   1   6       16.15        9.85      3.88 o 
 -14   1   6       41.76       38.99      7.16 o 
 -13   1   6       18.14       22.93      5.05 o 
 -12   1   6       24.91       26.07      3.94 o 
 -11   1   6        0.03        0.86      2.78 o 
 -10   1   6        1.65       -0.78      2.39 o 
  -9   1   6       33.07       37.33      4.86 o 
  -8   1   6        9.45        5.19      2.64 o 
  -7   1   6       55.37       60.62      4.46 o 
  -6   1   6      651.38      683.31     15.65 o 
  -5   1   6        0.39        0.22      2.62 o 
  -4   1   6       21.33       22.05      3.30 o 
  -3   1   6       14.09       13.45      3.98 o 
  -2   1   6        5.68        4.86      1.99 o 
  -1   1   6      150.42      151.84     13.41 o 
   0   1   6       74.56       86.04      7.13 o 
   1   1   6       84.15       95.26      3.16 o 
   2   1   6      210.34      222.77      4.70 o 
   3   1   6       32.61       38.44      2.65 o 
   4   1   6       14.50       15.29      2.54 o 
   5   1   6        2.08        2.51      2.06 o 
   6   1   6       22.12       24.49      4.93 o 
   7   1   6       35.58       38.93      5.47 o 
   8   1   6        0.65        0.54      2.25 o 
   9   1   6       18.42       14.53      2.92 o 
  10   1   6        2.54        0.66      4.17 o 
  11   1   6        8.15        9.24      2.73 o 
  12   1   6        0.36       -3.48      2.32 o 
  13   1   6       56.00       66.91      4.77 o 
  14   1   6       39.02       43.03      4.32 o 
  15   1   6       21.56       24.07      3.78 o 
 -15   2   6      100.40      104.40      6.30 o 
 -14   2   6       72.98       64.87      8.00 o 
 -13   2   6      109.55      106.97      8.84 o 
 -12   2   6       37.81       30.15      4.49 o 
 -11   2   6        9.92       12.38      3.41 o 
 -10   2   6      257.94      244.32      8.82 o 
  -9   2   6       44.62       48.65      4.43 o 
  -8   2   6       14.10       15.94      3.17 o 
  -7   2   6       88.82       81.28      4.94 o 
  -6   2   6      591.01      549.89     26.39 o 
  -5   2   6      431.37      423.10     17.06 o 
  -4   2   6      298.53      268.47      8.38 o 
  -3   2   6      400.28      385.44      7.65 o 
  -2   2   6      165.64      156.14      4.48 o 
  -1   2   6      333.34      321.19      6.80 o 
   0   2   6       86.11       88.39      2.62 o 
   1   2   6      657.77      628.26     10.77 o 
   2   2   6     1308.69     1279.61     17.67 o 
   3   2   6      518.17      503.67     11.67 o 
   4   2   6      258.43      252.83      7.52 o 
   5   2   6      605.01      540.12     23.69 o 
   6   2   6      751.36      730.63     22.66 o 
   7   2   6      116.43      107.82      4.14 o 
   8   2   6      122.79      118.82      4.35 o 
   9   2   6      103.80       99.71      7.03 o 
  10   2   6       97.62       94.63      4.16 o 
  11   2   6      105.73       99.96      4.30 o 
  12   2   6       76.81       74.19      3.88 o 
  13   2   6       97.89       98.85      4.54 o 
  14   2   6       45.51       50.87      5.77 o 
 -14   3   6        9.73        8.67      4.31 o 
 -13   3   6        1.28        0.51      3.16 o 
 -12   3   6       96.99       77.42     15.55 o 
 -11   3   6       23.39       22.06      3.95 o 
 -10   3   6        0.23       -0.89      2.75 o 
  -9   3   6       15.07       13.75      4.82 o 
  -8   3   6        3.43        3.58      2.72 o 
  -7   3   6       29.60       31.55      4.02 o 
  -6   3   6       35.77       31.34      4.59 o 
  -5   3   6        0.20       -0.06      2.46 o 
  -4   3   6       20.18       20.79      4.03 o 
  -3   3   6        0.02       -1.56      1.60 o 
  -2   3   6       40.49       41.25      2.39 o 
  -1   3   6        0.99        4.81      1.44 o 
   0   3   6        1.97        0.03      1.45 o 
   1   3   6       18.48       18.50      1.71 o 
   2   3   6      131.98      128.31      3.81 o 
   3   3   6        1.96        1.54      1.45 o 
   4   3   6        1.79        1.27      1.91 o 
   5   3   6       47.85       46.05      4.39 o 
   6   3   6      187.83      174.91     13.33 o 
   7   3   6        1.51       -0.41      1.97 o 
   8   3   6        6.73        4.39      2.38 o 
   9   3   6        8.32        7.69      2.49 o 
  10   3   6       13.14       12.43      5.31 o 
  11   3   6        2.80        5.73      2.48 o 
  12   3   6        8.58       10.18      2.91 o 
  13   3   6        1.18        2.61      2.72 o 
 -12   4   6       76.41       76.54      8.87 o 
 -11   4   6       14.63       13.26      4.29 o 
 -10   4   6      159.96      135.44     10.34 o 
  -9   4   6       93.32      110.32      9.47 o 
  -8   4   6      262.46      248.03     13.27 o 
  -7   4   6      236.59      238.71      8.48 o 
  -6   4   6      109.30      105.82      4.86 o 
  -5   4   6      324.43      314.28     18.43 o 
  -4   4   6      285.94      250.77     10.71 o 
  -3   4   6      269.46      252.81      7.05 o 
  -2   4   6        2.89        5.29      1.68 o 
  -1   4   6      166.32      163.20      5.50 o 
   0   4   6      185.07      182.75      4.88 o 
   1   4   6      109.01      107.78      7.44 o 
   2   4   6      140.53      138.10      5.01 o 
   3   4   6       76.81       77.88      5.15 o 
   4   4   6      175.74      175.76      8.32 o 
   5   4   6       67.60       71.24      3.95 o 
   6   4   6      114.24      107.53      8.68 o 
   7   4   6       49.15       49.56     11.14 o 
   8   4   6       85.17       73.89      9.94 o 
   9   4   6       30.26       31.77      3.82 o 
  10   4   6       14.34       19.78      3.61 o 
  -9   5   6        8.65        3.10      2.62 o 
  -8   5   6        2.88        1.71      2.42 o 
  -7   5   6       29.25       32.32      3.62 o 
  -6   5   6        0.43       -3.09      2.21 o 
  -5   5   6       13.30        7.45      2.76 o 
  -4   5   6        2.15       -0.14      2.31 o 
  -3   5   6        1.34       -1.73      2.08 o 
  -2   5   6        5.09        5.17      3.53 o 
  -1   5   6        0.52        0.25      2.25 o 
   0   5   6       33.45       28.77      4.06 o 
   1   5   6        7.04        3.40      2.90 o 
   2   5   6       60.90       49.67      7.98 o 
   3   5   6        3.94        0.34      3.16 o 
   4   5   6        2.17        1.53      2.74 o 
   5   5   6        3.80        2.12      2.67 o 
   6   5   6       11.46       11.89      3.34 o 
   7   5   6        0.33       -0.42      3.07 o 
 -15   1   7       76.78       70.52     13.71 o 
 -14   1   7        3.94        6.12      6.11 o 
 -13   1   7       70.84       72.72      5.78 o 
 -12   1   7       90.94       99.96      5.24 o 
 -11   1   7      227.03      229.46     13.41 o 
 -10   1   7      140.07      144.01     13.05 o 
  -9   1   7      117.81      121.80      6.52 o 
  -8   1   7      120.07      116.81      6.26 o 
  -7   1   7       33.18       36.70      4.17 o 
  -6   1   7      344.52      355.31     10.66 o 
  -5   1   7      112.27      116.60      8.86 o 
  -4   1   7      386.95      389.68      9.94 o 
  -3   1   7      307.38      306.29      9.15 o 
  -2   1   7      223.62      225.02      7.50 o 
  -1   1   7      348.59      351.30      9.59 o 
   0   1   7      395.92      405.52      8.45 o 
   1   1   7      439.81      435.67      8.96 o 
   2   1   7       93.01       89.74      4.01 o 
   3   1   7      283.90      298.61     24.10 o 
   4   1   7      138.62      136.24      6.08 o 
   5   1   7      200.12      204.69     12.23 o 
   6   1   7      198.83      217.05      7.74 o 
   7   1   7      166.91      174.98      7.14 o 
   8   1   7      244.44      237.93     21.06 o 
   9   1   7       90.34       89.66      5.50 o 
  10   1   7       83.69       87.62      5.59 o 
  11   1   7       53.48       53.41      8.07 o 
  12   1   7       78.96       95.56      6.03 o 
  13   1   7       37.62       34.84      4.47 o 
 -14   2   7        1.36        3.17      3.69 o 
 -13   2   7        0.55        5.74      3.60 o 
 -12   2   7       44.27       45.20      6.04 o 
 -11   2   7        0.04       -1.22      3.17 o 
 -10   2   7       36.42       37.88      4.64 o 
  -9   2   7       26.59       25.06      4.09 o 
  -8   2   7       21.22       22.46      3.80 o 
  -7   2   7      130.79      132.12      6.59 o 
  -6   2   7       63.96       69.17      5.17 o 
  -5   2   7       80.49       73.49      5.10 o 
  -4   2   7       29.10       31.62      7.63 o 
  -3   2   7       49.77       54.00      4.43 o 
  -2   2   7       13.38       14.80      2.84 o 
  -1   2   7       25.87       24.71      2.00 o 
   0   2   7        5.71        2.85      1.36 o 
   1   2   7        0.31       -0.34      1.93 o 
   2   2   7      132.99      130.67      3.99 o 
   3   2   7       50.94       46.84      2.64 o 
   4   2   7        3.74        3.63      1.75 o 
   5   2   7        2.89        2.90      2.18 o 
   6   2   7      267.57      263.58      8.88 o 
   7   2   7        3.63        3.37      1.89 o 
   8   2   7       10.92        9.57      2.19 o 
   9   2   7        2.20        2.56      1.94 o 
  10   2   7        0.01       -1.71      1.71 o 
  11   2   7        0.01       -1.51      2.15 o 
  12   2   7        0.55       -0.08      2.48 o 
 -12   3   7       35.39       29.32      4.92 o 
 -11   3   7        0.80       -3.77      3.11 o 
 -10   3   7      128.01      115.70      6.98 o 
  -9   3   7      208.75      204.99     11.41 o 
  -8   3   7       82.22       75.77     13.97 o 
  -7   3   7      236.48      229.50      8.91 o 
  -6   3   7      102.58       86.79      9.66 o 
  -5   3   7      311.11      298.91     10.05 o 
  -4   3   7      108.73      104.54      5.94 o 
  -3   3   7      204.19      182.11     10.03 o 
  -2   3   7       58.49       62.39      6.25 o 
  -1   3   7       97.09       95.10      3.87 o 
   0   3   7      141.90      152.99      4.39 o 
   1   3   7       98.00       94.02      4.57 o 
   2   3   7      624.07      601.19      9.80 o 
   3   3   7      136.47      134.40      5.38 o 
   4   3   7       37.93       47.53      5.29 o 
   5   3   7       74.59       81.33      4.80 o 
   6   3   7      243.10      223.86      7.90 o 
   7   3   7      101.92       94.84      8.05 o 
   8   3   7       41.02       41.36      4.00 o 
   9   3   7       89.35       94.92      5.55 o 
  10   3   7       19.29       16.89      4.28 o 
 -10   4   7       34.48       35.88      7.02 o 
  -9   4   7        1.06       -0.38      3.73 o 
  -8   4   7        7.73        2.98      6.18 o 
  -7   4   7       48.83       51.63     21.17 o 
  -6   4   7        3.01        9.23      3.74 o 
  -5   4   7        6.80        7.28      3.70 o 
  -4   4   7        0.47        0.53      2.15 o 
  -3   4   7       14.43       14.25      2.76 o 
  -2   4   7        3.46        2.32      2.18 o 
  -1   4   7        8.72        7.59      2.36 o 
   0   4   7       53.76       47.31      2.89 o 
   1   4   7       14.72        7.43      1.95 o 
   2   4   7        4.76        5.19      1.89 o 
   3   4   7        8.48        7.88      2.00 o 
   4   4   7        8.12        5.54      2.45 o 
   5   4   7        0.01       -0.28      2.32 o 
   6   4   7        9.88        8.90      3.08 o 
   7   4   7        2.66       -1.87      2.34 o 
   8   4   7       13.09        6.33      3.28 o 
  -5   5   7       36.29       40.03      7.09 o 
  -4   5   7      117.59      113.21      5.52 o 
  -3   5   7       96.57       88.92      6.89 o 
  -2   5   7       78.53       95.54      4.94 o 
  -1   5   7       44.66       44.81      4.21 o 
   0   5   7       94.21       83.73      4.71 o 
   1   5   7       55.53       50.60      3.39 o 
   2   5   7       28.84       34.16      4.08 o 
   3   5   7       90.05       89.74      4.91 o 
 -13   0   8        5.00        9.22      5.45 o 
 -12   0   8       50.45       47.44      8.03 o 
 -11   0   8       77.56       96.80      9.92 o 
 -10   0   8      176.92      205.02     13.00 o 
  -9   0   8       46.38       47.61      7.44 o 
  -8   0   8      171.82      187.77     11.91 o 
  -7   0   8       17.14       18.44      5.38 o 
  -6   0   8      312.66      335.25     15.55 o 
  -5   0   8      253.06      267.24     13.41 o 
  -4   0   8      121.04      141.55      9.50 o 
  -3   0   8      309.91      307.80     13.80 o 
  -2   0   8      104.61      109.20      8.17 o 
  -1   0   8      316.68      335.67     13.97 o 
   0   0   8      422.72      424.19     11.32 o 
   1   0   8      678.79      721.51     22.99 o 
   2   0   8       71.81       69.87      7.23 o 
   3   0   8       59.39       78.29      7.58 o 
   4   0   8      124.28      129.78      9.36 o 
   5   0   8       31.89       36.47      5.97 o 
   6   0   8       71.13       91.77      8.14 o 
   7   0   8       34.99       48.03      6.57 o 
   8   0   8      146.07      178.02     11.28 o 
   9   0   8       77.99       92.99      8.91 o 
  10   0   8       48.84       70.25      8.00 o 
  11   0   8       36.21       40.17      7.02 o 
 -12   1   8       12.91       10.19      3.77 o 
 -11   1   8       33.81       37.15      4.85 o 
 -10   1   8        0.95       -0.01      3.00 o 
  -9   1   8        5.16       10.75      4.02 o 
  -8   1   8       74.43       85.10      6.13 o 
  -7   1   8       81.48       78.41      5.75 o 
  -6   1   8        0.51        2.10      2.75 o 
  -5   1   8      191.25      192.81      7.86 o 
  -4   1   8        3.08        3.89      2.66 o 
  -3   1   8        3.78        1.55      2.56 o 
  -2   1   8        0.20        1.41      2.48 o 
  -1   1   8        0.02       -2.56      1.70 o 
   0   1   8        0.09       -3.45      2.51 o 
   1   1   8        2.56        0.65      2.37 o 
   2   1   8       18.05       22.04      3.37 o 
   3   1   8        2.47       -0.23      2.90 o 
   4   1   8       14.14       10.57      3.13 o 
   5   1   8        2.50        0.46      2.78 o 
   6   1   8      115.75      121.66      6.62 o 
   7   1   8       21.10       20.52      3.78 o 
   8   1   8       38.00       31.98      5.01 o 
   9   1   8        9.08       11.45      4.28 o 
  10   1   8        0.43        1.72      3.25 o 
 -11   2   8       69.43       84.70      7.07 o 
 -10   2   8       70.20       79.26      6.62 o 
  -9   2   8      125.66      134.24      7.80 o 
  -8   2   8       32.83       37.33      5.00 o 
  -7   2   8       39.36       37.00      4.82 o 
  -6   2   8       45.65       48.69      5.06 o 
  -5   2   8      119.81      136.17      7.04 o 
  -4   2   8      118.80      117.22      6.47 o 
  -3   2   8      143.47      148.17      7.09 o 
  -2   2   8       95.00       92.73      6.27 o 
  -1   2   8       51.89       55.00     11.56 o 
   0   2   8       79.56       89.75      6.55 o 
   1   2   8       35.07       35.10      3.16 o 
   2   2   8      175.37      182.05      7.07 o 
   3   2   8      177.21      173.64      7.10 o 
   4   2   8       63.08       65.30      4.78 o 
   5   2   8       99.53      113.07      6.08 o 
   6   2   8      264.31      282.21      9.51 o 
   7   2   8      196.35      211.48      8.34 o 
   8   2   8       54.77       59.08      8.14 o 
   9   2   8       63.33       74.25      5.49 o 
 -10   3   8        1.13        1.40      4.58 o 
  -9   3   8        0.05        0.02      3.50 o 
  -8   3   8        2.09       -0.80      6.15 o 
  -7   3   8       15.10       13.03      4.00 o 
  -6   3   8        1.44        1.37      4.12 o 
  -5   3   8       12.34       10.01      3.80 o 
  -4   3   8        0.02       -0.06      3.07 o 
  -3   3   8        0.17       -4.63      3.55 o 
  -2   3   8        2.83       -0.56      2.93 o 
  -1   3   8       14.33       15.98      4.89 o 
   0   3   8       34.73       26.18      4.04 o 
   1   3   8       12.27       12.66      3.40 o 
   2   3   8       36.29       33.47      3.28 o 
   3   3   8       56.39       48.87      6.64 o 
   4   3   8        0.15       -2.11      3.51 o 
   5   3   8        0.01        2.16      2.69 o 
   6   3   8        2.03        4.99      2.80 o 
   7   3   8        4.08        3.78      4.56 o 
  -6   4   8       77.66       80.20      7.76 o 
  -5   4   8       56.05       58.03      5.99 o 
  -4   4   8      149.11      146.91     16.98 o 
  -3   4   8      109.57      105.78      6.85 o 
  -2   4   8       81.58       78.28      5.89 o 
  -1   4   8       28.86       28.67      4.34 o 
   0   4   8       89.78       98.69      6.53 o 
   1   4   8       74.99       72.08      3.77 o 
   2   4   8      132.04      136.38      4.82 o 
   3   4   8      133.32      134.11      6.70 o 
   4   4   8       63.70       75.06      5.38 o 
  -9   1   9       71.76       71.55      6.16 o 
  -8   1   9       41.64       49.65      5.38 o 
  -7   1   9        7.24        8.02      3.49 o 
  -6   1   9       29.80       30.51      4.53 o 
  -5   1   9      173.21      187.97      8.46 o 
  -4   1   9       66.55       69.38      5.76 o 
  -3   1   9      122.40      132.30      9.62 o 
  -2   1   9       89.67       98.61      8.54 o 
  -1   1   9       71.23       79.98      4.47 o 
   0   1   9      138.81      136.90      6.84 o 
   1   1   9      157.93      156.68      7.38 o 
   2   1   9       74.79       81.58     11.18 o 
   3   1   9       26.10       26.59      6.92 o 
   4   1   9       56.12       66.57      9.22 o 
   5   1   9       35.28       33.76      4.52 o 
   6   1   9      103.53      117.40      9.01 o 
   7   1   9      111.31      136.54      7.74 o 
  -8   2   9        3.58        2.21      3.98 o 
  -7   2   9        2.56       -2.47      4.00 o 
  -6   2   9        1.07       -1.64      3.45 o 
  -5   2   9       43.52       38.18      4.70 o 
  -4   2   9        4.76        0.57      4.72 o 
  -3   2   9        3.86        4.47      5.07 o 
  -2   2   9        0.70       -3.46      4.89 o 
  -1   2   9        6.93        3.28      3.10 o 
   0   2   9        5.49        8.45      4.47 o 
   1   2   9        0.49        3.04      3.63 o 
   2   2   9        0.19        2.22      2.72 o 
   3   2   9        3.68       11.28      6.64 o 
   4   2   9        5.58        2.44      2.93 o 
   5   2   9        1.75       -0.53      2.85 o 
  -4   3   9      103.78       95.59      7.13 o 
  -3   3   9       66.17       43.95      8.14 o 
  -2   3   9       43.88       39.65      4.86 o 
  -1   3   9       10.65        9.93      3.75 o 
   0   3   9       32.83       30.84      5.80 o 
   1   3   9       48.07       50.55      6.95 o 
   2   3   9      103.83       96.51     12.77 o 
  -2   0  10       67.13       70.91      7.72 o 
  -1   0  10       31.63       41.68      6.67 o 
   0   0  10       71.42       95.37      8.94 o 
   1   0  10      103.90      102.00      9.57 o 
                                                 
